# Supplementary material for: Evaluation of the Clinical and Microbiological Response to Salmonella Paratyphi A Infection in the First Paratyphoid Human Challenge Model
Source: Clin Infect Dis. 2017 Feb 4;64(8):1066–73. doi: 10.1093/cid/cix042 (PMC5439345; doi:10.1093/cid/cix042)
Supplement: Supplementary Data [file cix042_Supplementary_Data.zip]

Archive with 6 entries (6 files):
- Supp_Fig4.TIFF
- Supplementary_Material_Dobinson_et_al_CID_V2.docx
- Supp_Fig3b.tiff
- Supp_Fig3a.tiff
- Supp_Fig_1.tiff
- Supp_Fig_2.tiff
